# Supplementary material for: Eukaryotic-like microtubules and dynamic instability of Asgard archaeal tubulins
Source: Sci Adv. 2026 Jul 23;12(30):eaeh1082. doi: 10.1126/sciadv.aeh1082 (PMC13394414; doi:10.1126/sciadv.aeh1082)
Supplement: Supplementary file 2 — Movies S1 to S5 [file sciadv.aeh1082_movies_s1_to_s5.zip]

Archive with 5 entries (5 files):
- aeh1082_movie_s1.mp4
- aeh1082_movie_s2.mp4
- aeh1082_movie_s3.mp4
- aeh1082_movie_s4.mp4
- aeh1082_movie_s5.mp4
